# Supplementary material for: Chitooligosaccharides Derivatives Protect ARPE-19 Cells against Acrolein-Induced Oxidative Injury
Source: Mar Drugs. 2023 Feb 22;21(3):137. doi: 10.3390/md21030137 (PMC10058944; doi:10.3390/md21030137)
Supplement: Supplementary file 1 [file marinedrugs-21-00137-s001.zip]

Archive with 1 entries (1 files):
- marinedrugs-2218960-supplementary.pdf
